# Supplementary material for: A Cas6-based RNA tracking platform functioning in a fluorescence-activation mode
Source: Nucleic Acids Res. 2022 Jan 21;50(8):e46. doi: 10.1093/nar/gkac014 (PMC9071499; doi:10.1093/nar/gkac014)
Supplement: gkac014_Supplemental_Files [file gkac014_supplemental_files.zip]

Archive with 2 entries (2 files):
- Suppelementary Tables.xlsx
- Supplementary Figures_2021-12-9.docx
