# Supplementary material for: A Cas6-based RNA tracking platform functioning in a fluorescence-activation mode
Source: Nucleic Acids Res. 2022 Jan 21;50(8):e46. doi: 10.1093/nar/gkac014 (PMC9071499; doi:10.1093/nar/gkac014)
Supplement: gkac014_Supplemental_Files [file gkac014_supplemental_files.zip › Suppelementary Tables.xlsx]

## Sheet: Table S1
Supplementary Table S1 Probes information for smiFISH
Probe ID	Sequence (5'-3')
FLAP	5'Cy5-AATGCATGTCGACGAGGTCCGAGTGTAA-3'Cy5
ACTB_p1	TCAGGAGGAGCAATGATCTTGATCTTCATTGTTTACACTCGGACCTCGTCGACATGCATT
ACTB_p2	GACGTAGCACAGCTTCTCCTTAATGTCACTTACACTCGGACCTCGTCGACATGCATT
ACTB_p3	CTGTGTTGGCGTACAGGTCTTTGCGGATGTTACACTCGGACCTCGTCGACATGCATT
ACTB_p4	ATGATGGAGTTGAAGGTAGTTTCGTGGATGCCTTACACTCGGACCTCGTCGACATGCATT
ACTB_p5	CTGGATAGCAACGTACATGGCTGGGGTGTTACACTCGGACCTCGTCGACATGCATT
ACTB_p6	GTGTGGTGCCAGATTTTCTCCATGTCGTCTTACACTCGGACCTCGTCGACATGCATT
ACTB_p7	GAGCGCGGCGATATCATCATCCATGGTTACACTCGGACCTCGTCGACATGCATT
ACTB_p8	TCGTCATACTCCTGCTTGCTGATCCATTACACTCGGACCTCGTCGACATGCATT
ACTB_p9	CCTCGTCGCCCACATAGGAATCCTTCTTACACTCGGACCTCGTCGACATGCATT
ACTB_p10	TTCAGGGTGAGGATGCCTCTCTTGCTTTACACTCGGACCTCGTCGACATGCATT
ACTB_p11	CGTGGCCATCTCTTGCTCGAAGTCCATTACACTCGGACCTCGTCGACATGCATT
ACTB_p12	CAGCGGAACCGCTCATTGCCAATGGTTTACACTCGGACCTCGTCGACATGCATT
ACTB_p13	CATCCTGTCGGCAATGCCAGGGTACATTACACTCGGACCTCGTCGACATGCATT
ACTB_p14	TACGGCCAGAGGCGTACAGGGATAGCATTACACTCGGACCTCGTCGACATGCATT
ACTB_p15	GCATACCCCTCGTAGATGGGCACAGTTTACACTCGGACCTCGTCGACATGCATT
ACTB_p16	TCGGGAGCCACACGCAGCTCATTGTATTACACTCGGACCTCGTCGACATGCATT
ACTB_p17	TAGCCGCGCTCGGTGAGGATCTTCATTTACACTCGGACCTCGTCGACATGCATT
hTERC-p1	CCTCCCAGGCCCACCCTCCGCAACCCTTACACTCGGACCTCGTCGACATGCATT
hTERC-p2	GGGTTAGACAAAAAATGGCCACCACCTTACACTCGGACCTCGTCGACATGCATT
hTERC-p3	CGGGGAGCAAAAGCACGGCGCCTACGCTTACACTCGGACCTCGTCGACATGCATT
hTERC-p4	GAACGGTGGAAGGCGGCAGGCCGAGGCTTACACTCGGACCTCGTCGACATGCATT
hTERC-p5	GGCGACCCGCCGCAGGTCCCCGGGAGGTTACACTCGGACCTCGTCGACATGCATT
hTERC-p6	CCGACCGCGGCCTCCAGGCGGGGTTCGGTTACACTCGGACCTCGTCGACATGCATT
hTERC-p7	GCGGTGGCAGTGGGTGCCTCCGGAGAAGCCTTACACTCGGACCTCGTCGACATGCATT
hTERC-p8	CCCCGAGAGACCCGCGGCTGACAGAGCCTTACACTCGGACCTCGTCGACATGCATT
hTERC-p9	CTGAAAGGCCTGAACCTCGCCCTCGCTTACACTCGGACCTCGTCGACATGCATT
hTERC-p10	CGTTCCTCTTCCTGCGGCCTGAAAGGTTACACTCGGACCTCGTCGACATGCATT
hTERC-p11	GGAATCGCGCCGCGCGCGGGGACTCGCTTACACTCGGACCTCGTCGACATGCATT
hTERC-p12	CATGTGTGAGCCGAGTCCTGGGTGCACGTCTTACACTCGGACCTCGTCGACATGCATT

## Sheet: Table S2
Supplementary Table S2 Cas6 cognates and their CBSs
Cas6 cognate	Organism	NCBI Reference Sequence	CBS sequence (5'-3')
EcCas6	Escherichia coli	WP_000281400.1	GAGTTCCCCGCGCCAGCGGGGATAAACCG
TtCas6	Thermus thermophilus	WP_014630441.1	GTAGTCCCCACGCGTGTGGGGATGGACCG
SaCas6	Salinispora arenicola	WP_012182163.1	GTCCTCCCCACGCACGTGGGGGTGCTCCG
CtCas6	Chlorobaculum tepidum	WP_010933630.1	GTCTTCCCCACGCCCGTGGGGGTGTTTC
NfCas6	Nocardia farcinica	WP_011210958.1	GTGCTCCCCGCGCGTGCGGGGATGAGCCC
CdCas6	Corynebacterium diphtheriae	WP_010935667.1	GTCTTCTCCGCACACGCGGAGGTATTTC
